# Supplementary material for: Near-Merger and Contextual Sensitivity in the Perception of /n-l/ in Sichuan Mandarin
Source: Brain Sci. 2026 Jan 29;16(2):155. doi: 10.3390/brainsci16020155 (PMC12938059; doi:10.3390/brainsci16020155)
Supplement: Supplementary file 1 [file brainsci-16-00155-s001.zip]

Archive with 1 entries (1 files):
- brainsci-4121828-supplementary.pdf
